# Supplementary material for: Criterion validity assessment of the 24-hour movement behaviors questionnaire (24HMBQ) for Chinese college students: validation study
Source: PeerJ. 2026 Jul 28;14:e21490. doi: 10.7717/peerj.21490 (PMC13426337; doi:10.7717/peerj.21490)
Supplement: Supplemental Information 1 [file peerj-14-21490-s001.xlsx]

## Sheet: Raw data
no	sex	year	height	height/100	kg	BMI	major	education lv	WD SLP/Min	WK SLP/Min	WD SB/Min	WK SB/Min	VPA/Min	MPA/Min	LPA/Min	MVPA/Min	AX3 WD SLP/min	AX3 WK SLP/min	AX3 WD SB/min	AX3 WK SB/min	AX3 avg VPA/min	AX3 avg MPA/min	AX3 avg LPA/min	AX3 avg MVPA/min
1001	2	25.9918	161	1.61	78.8	30.4001	2	5	450	420	930	720	0	8.57143	115	8.57143	460.833	472.167	786.25	786.25	0.476	52.536	103.738	53.012
1002	1	25.9096	180	1.8	72	22.2222	1	5	450	510	720	900	0	4.28571	30	4.28571	417.75	414.75	802	850.583	1.119	57.929	68.048	59.048
1003	2	24.3288	172	1.72	65	21.9713	2	5	510	540	660	870	128.571	85.7143	18.5714	214.286	457.667	546.417	702.778	719.5	1.972	48.833	95.347	50.805
1004	2	22.326	167	1.67	69	24.7409	2	5	430	360	690	630	6.42857	15.7143	80	22.1429	439.017	359.167	686.139	687.167	4.571	105.571	101.464	110.142
1005	2	23.7397	168	1.68	54	19.1327	2	5	420	420	480	360	4.28571	38.5714	109.286	42.8571	436.375	420.292	699.312	509.5	14	82.861	102.181	96.861
1006	1	25.7397	171	1.71	60	20.5191	1	5	330	360	690	570	25.7143	22.8571	48.5714	48.5714	431	402.792	740.383	568.167	2.202	79.131	97.345	81.333
1007	1	21.5753	173	1.73	54	18.0427	2	1	540	660	660	300	0	42.8571	148.571	42.8571	471.389	644.5	751.472	557.417	1.938	50.5	85.083	52.438
1008	2	24.4959	188	1.88	80	22.6347	2	5	630	630	660	660	0	27.1429	10.7143	27.1429	541.334	482.583	737.3	733.75	1.028	48.069	80.167	49.097
1009	1	19.9068	185	1.85	63.5	18.5537	2	1	390	360	960	900	40.7143	53.5714	55.7143	94.2857	424.472	420.584	854.833	837.417	10.233	67.3	78.8	77.533
1010	2	24.1589	160	1.6	42	16.4062	2	5	360	360	810	930	4.28571	60	60	64.2857	471.5	528.917	793.313	688.417	1.778	36.014	38.528	37.792
1011	2	21.074	163	1.63	63	23.7118	2	2	540	690	600	780	42.8571	30	25.7143	72.8571	514.396	686.583	655.625	546.75	0.875	50.014	70.597	50.889
1012	2	23.9096	173.3	1.733	72	23.9737	2	5	505	420	780	540	100	53.5714	261.429	153.571	475.556	375.583	623.833	655.083	12.958	103.722	141.472	116.68
1013	1	23.6603	170	1.7	76	26.2976	2	5	450	480	990	900	17.1429	0	11.4286	17.1429	451.999	537.833	697.917	620.333	6.5	76.583	87.111	83.083
1014	2	23.4932	167	1.67	53	19.0039	2	5	480	510	720	720	21.4286	8.57143	61.4286	30	458.667	489.25	698.783	568.417	1.167	73.107	108.833	74.274
1015	2	22.8219	177	1.77	60	19.1516	2	5	480	540	600	660	2.85714	25.7143	51.4286	28.5714	472.209	544.167	634.117	582.417	13.083	83.361	115.458	96.444
1016	1	24.0767	178	1.78	61.5	19.4104	2	5	540	600	660	660	0	25.7143	87.8571	25.7143	522.209	579.5	641.5	621.708	4.117	43.3	69.417	47.417
1017	2	23.9096	176	1.76	58	18.7242	2	5	480	480	420	420	25.7143	25.7143	62.1429	51.4286	479.379	513.25	457.458	723.833	8.083	76.833	88.5	84.916
1018	2	26.0767	172	1.72	56	18.9292	2	5	510	570	600	600	75	45	72.8571	120	544.792	591.583	723.313	722.292	0.292	26.208	40.292	26.5
1019	2	24.2438	168	1.68	52	18.424	2	5	430	430	720	930	51.4286	120	205	171.429	401.125	390.417	808.361	750.917	2.083	92.667	110.833	94.75
2001	1	18.5726	187	1.87	87	24.8792	1	1	445	540	690	690	0	56.4286	35.7143	56.4286	449.25	567	661.25	670.333	0.25	23.667	63.625	23.917
2002	1	19.6575	178.5	1.785	77	24.1665	1	1	450	540	810	810	40	31.4286	31.4286	71.4286	438.584	464.167	753.583	660.167	21.694	94.042	81.194	115.736
2003	1	19.2384	180	1.8	60	18.5185	1	1	460	480	660	570	0	37.8571	17.1429	37.8571	443.222	482.5	835.25	777.333	0.583	56.708	85.625	57.291
2005	1	19.4055	175	1.75	70	22.8571	1	5	370	540	710	830	10	11.4286	10	21.4286	377.333	563.25	823.972	721.833	2.056	47.153	60.486	49.209
2006	1	19.4055	171	1.71	58	19.8352	1	1	420	480	900	870	3.57143	45	62.1429	48.5714	464.639	502.75	809.722	771.75	0.583	49.438	80.292	50.021
2007	1	19.5726	180	1.8	72.5	22.3765	1	1	450	480	900	780	28.5714	20	8.57143	48.5714	382.083	430.083	838.667	777.25	1.806	49.153	40.778	50.959
2008	1	19.5726	165	1.65	64	23.5078	1	1	460	540	840	780	17.1429	17.1429	23.5714	34.2857	469.972	506.708	770.5	798.833	3.833	17.321	35.202	21.154
2009	1	19.737	186	1.86	73	21.1007	1	1	360	390	870	540	64.2857	28.5714	78.5714	92.8571	434.278	410.75	841.417	693.667	0.083	26.306	50.361	26.389
2010	1	20.2411	168	1.68	63	22.3214	1	1	450	510	720	720	31.4286	17.1429	28.5714	48.5714	521.333	522.25	637.361	705.917	16.483	85.1	82.317	101.583
2011	1	19.4055	172	1.72	55	18.5911	1	1	430	450	1020	1080	15.7143	37.1429	18.5714	52.8571	478.625	476.167	745.111	703.75	3.3	50.817	64.517	54.117
2013	1	19.3233	180	1.8	63	19.4444	1	1	470	510	720	1080	50	24.2857	81.4286	74.2857	467.917	482.583	698.417	736.917	15.75	61.167	93.583	76.917
2014	1	19.737	182	1.82	64	19.3213	1	1	410	480	660	660	47.1429	8.57143	8.57143	55.7143	401.667	557.242	642.167	553.25	5.433	54.367	89.1	59.8
2016	1	19.737	172	1.72	71	23.9995	1	1	420	480	720	720	34.2857	47.1429	30	81.4286	405.033	505.75	803.396	776.417	1.903	61.486	75.181	63.389
2017	1	20.1562	178	1.78	70	22.0932	1	1	420	600	720	720	20	42.8571	81.4286	62.8571	467.271	500.917	643.896	705	3.633	52.983	76.983	56.616
2019	1	19.4055	182	1.82	70	21.1327	1	1	360	660	720	660	35	54.2857	52.1429	89.2857	393.042	463.917	731	767.917	14.85	92.267	78.767	107.117
2021	1	20.1562	173	1.73	80	26.7299	1	1	450	480	490	800	15	11.4286	15.7143	26.4286	438.333	470.583	745.889	707	1.167	41.375	49.333	42.542
2022	1	19.4055	182	1.82	76	22.9441	1	1	420	410	630	810	37.8571	15.7143	35.7143	53.5714	420.104	425.375	737.542	819.959	7.375	68.778	66.028	76.153
2023	1	18.9041	168	1.68	60	21.2585	1	1	450	510	570	760	0	25.7143	15.7143	25.7143	442.812	455.833	688.146	630.167	18.292	84.222	56.792	102.514
2027	1	19.3233	177	1.77	58	18.5132	1	1	360	510	750	630	21.4286	22.8571	10	44.2857	400.125	439.417	813.938	666.333	1.083	48.278	87.319	49.361
2030	1	19.8219	189	1.89	83	23.2356	1	1	480	540	660	690	30	44.2857	42.1429	74.2857	470.292	454.5	672.625	716.167	0.875	43.542	78.208	44.417
3002	2	21.2411	163	1.63	65	24.4646	1	2	450	420	720	720	27.1429	24.2857	25	51.4286	438.292	427.667	704.5	755.917	16.083	70.889	90.195	86.972
3003	2	19.2384	155	1.55	43	17.898	1	1	435	470	780	780	15	16.4286	20	31.4286	416.083	483.042	718.125	699.333	3.125	66.445	121.472	69.57
3005	2	19.1534	158	1.58	51	20.4294	1	1	300	410	810	840	45.7143	42.8571	52.8571	88.5714	334.625	366.417	861.166	811.667	4.812	86.916	128.833	91.728
3006	2	18.9041	170	1.7	62	21.4533	1	1	375	330	900	720	0	72.1429	90	72.1429	370.542	329.375	862.875	736.667	8.139	72.361	96.445	80.5
3007	2	19.8219	174	1.74	67	22.1297	1	1	440	500	600	660	32.8571	18.5714	19.2857	51.4286	475	536.333	629.5	597.667	8.222	61.389	39.028	69.611
3009	2	20.1562	163	1.63	48	18.0662	1	1	540	510	780	660	0	17.1429	27.8571	17.1429	484.667	429.083	775.125	702.417	1.833	20.125	58.333	21.958
3010	2	18.8192	169	1.69	60	21.0077	1	1	420	600	960	1080	0.714286	15	42.1429	15.7143	429.791	423.25	865.542	806.917	0.75	20.25	62.833	21
3011	2	19.3233	156	1.56	48.5	19.9293	1	1	350	520	840	800	5.71429	14.2857	48.5714	20	400	495.916	897.375	809	1.875	32.708	62.458	34.583
3012	2	24.4959	167	1.67	53	19.0039	2	5	450	510	360	480	4.28571	64.2857	64.2857	68.5714	445.875	446.167	705.125	752	15.917	102.75	105.778	118.667
3013	2	23.4932	153	1.53	50	21.3593	1	5	480	480	660	660	0	0	111.429	0	482.584	487.333	646.584	618.333	0.55	42.167	101.646	42.717
3015	2	19.0712	161	1.61	52	20.061	1	1	465	480	780	1020	14.2857	44.2857	50	58.5714	472.354	499.542	748.188	791.5	2.5	61.625	54.347	64.125
3016	2	19.2384	167	1.67	59	21.1553	1	1	450	540	900	900	75.7143	30.7143	158.571	106.429	465.833	466.083	786.889	764.417	11.083	74.417	72.945	85.5
3018	2	20.2411	154	1.54	43	18.1312	1	1	390	390	960	1080	0	12.8571	40	12.8571	390	379	844.042	857.333	1.111	92.819	94.306	93.93
3019	2	17.8192	157	1.57	57	23.1247	1	1	370	490	900	540	2.85714	32.1429	29.2857	35	379.292	465	847.75	721.167	0.35	33.483	46.717	33.833
3020	2	18.7342	160	1.6	60	23.4375	1	1	400	390	900	540	21.4286	25.7143	43.5714	47.1429	396.292	388.583	857.792	530.833	13.778	57.75	68.146	71.528
3022	2	18.9863	153	1.53	43	18.369	1	1	430	490	690	810	2.85714	14.2857	64.2857	17.1429	440.139	454.583	710.75	596.583	0.067	35.35	60.792	35.417
3025	2	20.074	163	1.63	53	19.9481	1	1	460	480	780	930	41.4286	42.8571	47.1429	84.2857	462.833	488.5	731.875	681.167	0.646	62.188	68.708	62.834
3032	2	20.2411	168	1.68	63	22.3214	1	1	460	660	660	540	30.7143	18.5714	19.2857	49.2857	398.25	471.25	776.75	695.917	7.5	52.625	87.354	60.125
5001	2	18.0712	168	1.68	59	20.9042	2	1	390	394	600	690	4.34229	15.1714	23.5713	19.5137	418.458	420.375	709.479	699.167	2.625	63.347	94.778	65.972
5008	2	18.6575	176	1.76	63	20.3383	1	1	420	660	660	570	23.5714	14.4857	51.4286	38.0571	438.416	648	686.556	625.917	2.653	49.444	80.792	52.097
5009	2	18.9041	156	1.56	48	19.7239	1	1	480	513	540	570	25.1426	32.0571	44.4857	57.1997	492.542	559.458	641.167	579.667	0.833	70.383	195.167	71.216
5011	2	18.4904	166	1.66	47	17.0562	2	1	360	480	790.2	780	2.91429	4.37143	6.42857	7.28571	395.771	469.458	796.583	749.542	2.194	56.153	69.139	58.347
5013	2	18.3233	163	1.63	53	19.9481	1	1	440	450	720	480	7.11429	33.228	37.2	40.3423	474.375	453.5	818.396	753.333	0.486	52.431	73.306	52.917
5014	2	18.4904	157	1.57	43	17.4449	2	1	450	525	750	660	22.17	15.0557	17.856	37.2257	460.917	501.667	707.75	670.75	2.194	109.361	100.306	111.555
5015	2	17.8192	166	1.66	55	19.9594	1	1	430	510	960	720	4.28571	12.9429	41.1429	17.2286	439.778	495	809.5	740.375	0.75	44.75	86.917	45.5
5016	2	18.7342	164	1.64	48	17.8465	2	1	375	480	720	720	11.3143	38.5714	41.3143	49.8857	367.028	430.417	751.222	718.25	7.931	64.167	82.833	72.098
5017	2	18.6575	157	1.57	50	20.2848	2	1	450	480	780	780	7.914	30.3429	51.7714	38.2569	413.208	470.792	778.82	718	1.933	82.833	141.85	84.766
5018	2	18.4904	160	1.6	49	19.1406	1	1	360	497	960	970.2	2.82857	3.57	0.714	6.39857	448.528	448.333	711.458	700.75	0.903	54.583	82.625	55.486
5020	2	18.4055	173	1.73	60	20.0474	1	1	340	450	739.8	780	22.7143	15	52.5429	37.7143	372.25	452.167	720.25	788.833	0.264	21.125	47.125	21.389
5024	2	18.8192	163	1.63	48	18.0662	2	1	420	540	529.8	360	6.45686	10.0286	42.6857	16.4854	410.194	496.834	741.083	794.083	2.117	52.7	69.033	54.817
5026	2	18.6575	157	1.57	54	21.9076	2	1	420	510	630	870	13.5686	27.4286	74.5714	40.9971	414.667	516.146	670.25	610.625	6.883	64.183	95.733	71.066
5028	2	18.5726	162	1.62	46	17.5278	1	1	420	450	690	570	0	0	14.8843	0	464.125	452.333	701.979	789.625	0.292	55.875	98.25	56.167
5029	2	18.4055	170	1.7	57.5	19.8962	2	1	400	480	480	420	0	8.57143	0	8.57143	413.167	438.833	798.222	789.5	1.931	66.389	101.444	68.32
6003	1	18.3233	181	1.81	63	19.2302	1	1	540	420	630	630	0.714	15.7131	24.7714	16.4271	520.75	396.5	616	625.625	5.767	53.217	67.65	58.984
6004	1	18.7342	173	1.73	76	25.3934	1	1	420	420	390	540	9.28543	2.142	10.1126	11.4274	378.055	398.583	795.292	719.25	10.083	80.569	96.361	90.652
6005	1	18.4904	180	1.8	85	26.2346	1	1	475	600	900	540	13.7143	21.3429	0	35.0571	508.542	600.75	619.417	601.417	3.4	61.95	87.033	65.35
6006	1	18.9041	179	1.79	86	26.8406	1	1	377	394	720	540	79.7143	11.3143	28.5429	91.0286	402.292	391.292	844.083	825.167	1.6	44.6	100.383	46.2
6008	1	18.9041	170	1.7	72	24.9135	1	1	420	510	480	469.8	17.1429	14.3143	10.71	31.4571	429.5	461.583	639.417	704.875	4.833	102.833	102	107.666
6009	1	18.2384	170	1.7	65	22.4913	1	1	540	560	540	690	25.7143	24.4286	27.0857	50.1429	517.5	577.5	566	510.75	1.708	106.292	198.167	108
6010	1	18.8192	174	1.74	66	21.7994	1	1	520	440	720	720	4.28571	9.96857	72.9429	14.2543	500.639	487.458	750.972	738.75	2.278	66.069	117.292	68.347
6011	1	18.6575	173	1.73	82	27.3982	1	1	436	459	540	720	7.11429	10.2	6.426	17.3143	407.667	451.875	773.229	756.417	0.458	68.444	81.903	68.902
6014	1	18.9041	175	1.75	75	24.4898	1	1	450	510	840	960	40.6286	47.2286	36.3986	87.8571	477.062	501.896	752.611	733.583	0.542	39.847	70.889	40.389
6015	1	18.6575	177	1.77	51	16.2788	1	1	540	600	480	480	43.3714	8.57143	0	51.9429	550.73	606.167	624.25	616	1.75	36.792	88.604	38.542
6023	1	18.4904	182	1.82	95	28.6801	1	1	450	540	960	900	0	103.886	5.74286	103.886	430.583	507.271	810.583	759.167	1.333	41	45.167	42.333
6024	1	18.6575	178	1.78	55	17.3589	1	1	360	600	630	600	10.2	17.8286	34.3714	28.0286	374.083	570.666	738.375	734.167	1.458	49.729	80.562	51.187
6027	1	19.0712	175	1.75	52	16.9796	1	1	450	460	649.8	630	14.4	11.5714	2.91429	25.9714	435.5	456.917	731.729	598.833	7.25	48.569	68.111	55.819
6029	1	19.1534	178	1.78	55	17.3589	1	1	520	520	810	810	2.88514	9.45686	73.2849	12.342	493.75	508.667	796.167	783.5	2.967	58.567	85.017	61.534
6031	1	18.4055	175	1.75	60	19.5918	1	1	480	540	510	510	155	154.286	148.714	309.285	488.541	530.417	562.833	477.417	7	71.104	83.667	78.104
6032	1	18.8192	189	1.89	102	28.5546	1	1	420	480	739.8	720	5.74286	4.28571	2.17114	10.0286	419.834	446.25	758.104	701.083	1.567	32.417	65.917	33.984
